# Supplementary material for: Characterisation of ASD traits among a cohort of children with isolated fetal ventriculomegaly
Source: Nat Commun. 2023 Mar 21;14:1550. doi: 10.1038/s41467-023-37242-0 (PMC10027681; doi:10.1038/s41467-023-37242-0)
Supplement: Supplementary file 3 — Source Data [file 41467_2023_37242_MOESM3_ESM.xlsx]

## Sheet: Figure_1
Figure 1		Sub-cohorts	ADOS-1 Comparison score
		VM+ASD_1	9
		VM+ASD_2	7
		VM+ASD_3	7
		VM+ASD_4	6
		VM+ASD_5	6
		VM+ASD_6	6
		VM+ASD_7	5
		VM+ASD_8	4
		VM+ASD_9	4
		VM-ASD_1	1
		VM-ASD_2	2
		VM-ASD_3	1
		VM-ASD_4	1
		VM-ASD_5	1
		VM-ASD_6	1
		VM-ASD_7	2
		VM-ASD_8	1
		VM-ASD_9	3
		VM-ASD_10	1
		VM-ASD_11	2
		VM-ASD_12	3
		VM-ASD_13	1
		VM-ASD_14	1
		VM-ASD_15	1
		CN_1	1
		CN_2	1
		CN_3	1
		CN_4	1
		CN_5	1
		CN_6	1
		CN_7	2
		CN_8	1
		CN_9	1
		CN_10	2

## Sheet: Figure_2a
Figure 2a		Sub-cohorts	Pre-school language delay
		VM+ASD_1	YES
		VM+ASD_2	YES
		VM+ASD_3	NO
		VM+ASD_4	YES
		VM+ASD_5	YES
		VM+ASD_6	YES
		VM+ASD_7	NO
		VM+ASD_8	YES
		VM+ASD_9	NO
		VM-ASD_1	YES
		VM-ASD_2	NO
		VM-ASD_3	NO
		VM-ASD_4	NO
		VM-ASD_5	NO
		VM-ASD_6	NO
		VM-ASD_7	NO
		VM-ASD_8	YES
		VM-ASD_9	YES
		VM-ASD_10	NO
		VM-ASD_11	NO
		VM-ASD_12	NO
		VM-ASD_13	NO
		VM-ASD_14	Not known
		VM-ASD_15	NO
		CN_1	NO
		CN_2	NO
		CN_3	NO
		CN_4	Not known
		CN_5	NO
		CN_6	NO
		CN_7	NO
		CN_8	NO
		CN_9	NO
		CN_10	NO

## Sheet: Figure_2b
Figure 2b		Sub-cohorts	ADOS-1 Comparison score	Pre-school Language score Standard Deviation
		VM+ASD_1	24	-6.66667
		VM+ASD_2	14	-6.66667
		VM+ASD_4	11	-6.25
		VM+ASD_5	10	-6.66667
		VM+ASD_6	9	-6.66667
		VM+ASD_8	8	-6.66667
		VM-ASD_1	3	-6.66667
		VM-ASD_8	0	-1.04
		VM-ASD_9	5	-6.66667
